# Supplementary material for: Comparison of Non-Tumoral Portal Vein Thrombosis Management in Cirrhotic Patients: TIPS Versus Anticoagulation Versus No Treatment
Source: J Clin Med. 2021 May 26;10(11):2316. doi: 10.3390/jcm10112316 (PMC8198761; doi:10.3390/jcm10112316)
Supplement: Supplementary file 1 [file jcm-10-02316-s001.zip]

Archive with 1 entries (1 files):
- jcm-1202230-supplementary.pdf
